# Supplementary material for: Multimodular type I polyketide synthases in algae evolve by module duplications and displacement of AT domains in trans
Source: BMC Genomics. 2015 Nov 26;16:1015. doi: 10.1186/s12864-015-2222-9 (PMC4661987; doi:10.1186/s12864-015-2222-9)
Supplement: Additional file 2: — Table S2. Details on analyzed type I PKSs and NRPSs. (XLSX 22 kb) [file 12864_2015_2222_MOESM2_ESM.xlsx]

## Sheet: PKS
Species	Name	JGI Protein ID	AccNo or LocusLink	Classification	Evidence	Cis- /trans-AT	Comments	References	Domain prediction
1. Type I PKSs from sequenced algae
Aureococcus anophagefferens	AanPKS1	72815		iterative?	predicted	trans-AT	Since this protein clusters with noniterative PKSs in the phylogenetic tree (Figure 3), it is possibly a fragment of a noniterative PKS.	Gobler et al. 2011, PNAS 108, 4352-4357	ACP-KS-ACP-TE
Chlamydomonas reinhardtii	CrePKS1		Cre10.g449750.t1.3 (Phytozome 10)	noniterative	predicted	trans-AT		Sasso et al. 2011, FEMS Microbiol. Rev. 36, 761-785	AMP-dep. synthetase/ligase-AMP binding-ACP3-KS-DH-ER-KR-ACP-KS-DH-ER-KR-ACP2-KS-DH-ER-KR-ACP-KS-DH-ER-KR-ACP2-KS-DH-ER-KR-ACP-KS-KR-ACP-KS-DH-ER-KR-ACP-KS-DH-ER-KR-ACP-KS-DH-ER-KR-ACP-KS-ACP-KS-ACP-TE
Chlorella variabilis	CvaPKS1	57723		noniterative	predicted	trans-AT	While AMP-dep. synthetase/ligase (ID 7741) and KS1 (ID 22890) are annotated as separate proteins, we here consider them to belong to the PKS (57723).	Blanc et al. 2010, Plant Cell 22, 2924	AMP-dep. synthetase/ligase-KS-ER-ACP-KS-KR-ACP2-KS-KR-ACP2-KS-ER-KR-ACP-KS-ER-KR-ACP3-KS-KR-ACP-KS-DH-ER-KR-ACP-KS-DH-ER-KR-ACP-KS-ACP-KS-ACP-TE
Chlorella variabilis	CvaPKS2	12211, 32900, 12241, 37230, 27686, 27430, 27629, 27437, 9558 (merged)		noniterative	predicted	trans-AT	The gene was originally annotated in JGI as a set of single genes on the scaffold_26: 267234-309800 (+). Re-annotation with AUGUSTUS confirmed a single large type I PKS presented here.	Blanc et al. 2010, Plant Cell 22, 2924	KS-ACP-KS-KR-ACP2-KS-ER-KR-ACP-KS-KR-ACP-KS-DH-ACP2-KS-DH-KR-ACP2-KS-KR-ACP-KS-DH-KR-ACP2-KS
Coccomyxa subellipsoidea	CsuPKS1	39545		noniterative	predicted	trans-AT		Blanc et al. 2012, Genome Biol. 13:R39	KS-DH-MT4-ACP5-KS-DH-KR-ACP2-KS-DH-ER-KR-ACP2-KS-DH-KR-ACP-KS-DH-KR-ACP3-KS-DH2-KR-ACP2-KS-KR-ACP-KS-DH-KR-ACP2-KS-DH-KR-ACP2-KS-KR-ACP-TE-ACP-TE
Coccomyxa subellipsoidea	CsuPKS2	42572		iterative	predicted	cis-AT		Blanc et al. 2012, Genome Biol. 13:R39	KS-AT-DH-MT-ER-KR-ACP
Coccomyxa subellipsoidea	CsuPKS3	44339		iterative	predicted	cis-AT	part of a larger gene cluster (together with CsuPKS7, CsuPKS8 and CsuPKS9)	Blanc et al. 2012, Genome Biol. 13:R39; Sasso et al. 2011, FEMS Microbiol. Rev. 36, 761-785	KS-AT-DH-MT-ER-KR-ACP-trimeric LpxA-like
Coccomyxa subellipsoidea	CsuPKS4	45398		iterative?	predicted	trans-AT	subunit or fragment?	Blanc et al. 2012, Genome Biol. 13:R39	ACP-KS
Coccomyxa subellipsoidea	CsuPKS5	47508		iterative	predicted	cis-AT		Blanc et al. 2012, Genome Biol. 13:R39	KS-AT-DH-MT-ER-KR-ACP-(trimeric LpxA-like)2
Coccomyxa subellipsoidea	CsuPKS6	49000		iterative	predicted	cis-AT		Blanc et al. 2012, Genome Biol. 13:R39	KS-AT-DH-MT-ER-KR-ACP-(trimeric LpxA-like)2
Coccomyxa subellipsoidea	CsuPKS7	58178		iterative	predicted	cis-AT	part of a larger gene cluster	Blanc et al. 2012, Genome Biol. 13:R39	KS-AT-DH-MT-ER-KR-ACP-trimeric LpxA-like
Coccomyxa subellipsoidea	CsuPKS8	58179		iterative	predicted	cis-AT	part of a larger gene cluster	Blanc et al. 2012, Genome Biol. 13:R39	KS-AT-DH-MT-ER-KR-ACP-trimeric LpxA-like
Coccomyxa subellipsoidea	CsuPKS9	58181		iterative	predicted	cis-AT	part of a larger gene cluster	Blanc et al. 2012, Genome Biol. 13:R39	KS-AT-DH-MT-ER-KR-ACP-trimeric LpxA-like
Coccomyxa subellipsoidea	CsuPKS10	60294		noniterative	predicted	trans-AT		Blanc et al. 2012, Genome Biol. 13:R39	ACP-KS-DH2-KR-ACP2-peptidase, nucleoporin
Ectocarpus siliculosus	EsiPKS1		Esi0520_0008	iterative?	predicted	cis-AT	annotated as type I FAS; gene may be truncated	Cock et al. 2010, Nature 465, 617-621	AMP-dep. synthetase/ligase-ACP-KS-AT-KR-ACP
Emiliania huxleyi	EhuPKS1	631889		noniterative	predicted	trans-AT	motif for C domain HHxxxD	Read et al. 2013, Nature 499, 209-213	ACP-KS-KR-ACP-KS-DH-ER-KR-ACP-KS-TE-C
Emiliania huxleyi	EhuPKS2	631892		noniterative	predicted	trans-AT	motif for C domain HHxxxD; fragment?	Read et al. 2013, Nature 499, 209-213	DH-ER-KR-ACP-KS-ACP-KS-ACP-KS-DH-KR-ACP-KS-DH-KR-ACP-KS-DH-ER-KR-C
Emiliania huxleyi	EhuPKS3	631879		iterative	predicted	cis-AT	putative PUFA or glycolipid synthase	Sasso et al. 2011, FEMS Microbiol. Rev. 36, 761-785; Read et al. 2013, Nature 499, 209-213	KS-AT-ACP4-KR-KS2-AT-DH3-ER
Emiliania huxleyi	EhuPKS4	632047		iterative	predicted	cis-AT		Read et al. 2013, Nature 499, 209-213	ACP-KS-AT-KR-ACP-(trimeric LpxA-like)4
Emiliania huxleyi	EhuPKS5	632054		noniterative	predicted	trans-AT		Read et al. 2013, Nature 499, 209-213	AMP-dep. synthetase/ligase-KS-ER-KR-ACP-KS-ACP-KS-DH-ER-KR-ACP-KS-ACP
Emiliania huxleyi	EhuPKS6	632068		noniterative	predicted	trans-AT		Read et al. 2013, Nature 499, 209-213	AMP-dep. synthetase/ligase-AMP-binding-ACP-KS-DH-ER-KR-ACP-KS-DH-ER-KR-ACP-KS-DH-ER-KR-ACP-KS-DH-ER-MT-KR-ACP-KS-KR-ACP-KS-DH-ER-MT-KR-ACP-KS-ER-MT-KR-ACP-TE
Emiliania huxleyi	EhuPKS7	632072		noniterative	predicted	trans-AT		Sasso et al. 2011, FEMS Microbiol. Rev. 36, 761-785; Read et al. 2013, Nature 499, 209-213	ACP-KS-DH-ER-KR-ACP-KS-DH-ER-KR-ACP-KS-DH-ER-KR-ACP-KS-DH-ER-KR-ACP-KS-DH-ER-KR-ACP-KS-KR-ACP-KS-DH-ER-KR-ACP-KS-DH-ER-KR-ACP-KS-DH-KR-ACP-KS-DH-ER-KR-ACP-KS-DH-ER-KR-ACP-KS-DH-ER-KR-ACP-KS-MT-KR-ACP-TE
Emiliania huxleyi	EhuPKS8	632082		noniterative	predicted	trans-AT		Read et al. 2013, Nature 499, 209-213	AMP-dep. synthetase/ligase-DH-ACP-KS-DH-ER-KR-ACP-KS-DH-ER-KR-ACP-KS-DH-ER-KR-ACP-KS-KR-ACP-(P-loop containing nucleoside triphosphate hydrolase)-TE
Emiliania huxleyi	EhuPKS9	632088		noniterative	predicted	cis-AT?		Sasso et al. 2011, FEMS Microbiol. Rev. 36, 761-785; Read et al. 2013, Nature 499, 209-213	AT-ACP-KS-(HMG-CoA synthase)-ACP-KS-(HMG-CoA synthase)2-ACP-KS-DH-KR-ACP-KS-DH-ER-KR-ACP-KS-(HMG-CoA synthase)2-ACP2-KS-KR-ACP-KS-DH-ER-KR-ACP-KS-DH-ER-KR-ACP-KS-KR-ACP-KS-KR-ACP-KS-KR-ACP-KS-KR-ACP-KS-DH-TE-KR-ACP
Emiliania huxleyi	EhuPKS10	632099		noniterative	predicted	trans-AT		Read et al. 2013, Nature 499, 209-213	ACP-KS-DH-ER-KR-ACP-KS-KR-DH-KR-ACP-KS-TE
Emiliania huxleyi	EhuPKS11	632232		noniterative	predicted	trans-AT		Read et al. 2013, Nature 499, 209-213	ACP-KS-DH-KR-ACP-KS-KR-DH-ER-KR-ACP-KS-ACP-TE
Emiliania huxleyi	EhuPKS12	466966		iterative	predicted	cis-AT	originally annotated as type I FAS	Read et al. 2013, Nature 499, 209-213	TE-AMP-dep. synthetase/ligase-ACP-KS-AT-TE-DH-KR-ACP
Micromonas sp. RCC299	MicPKS1	55049		noniterative	predicted	trans-AT		Worden et al. 2009, Science 324, 268-272	AMP-dep. synthetase/ligase-AMP binding-ACP-KS-KR-ACP-KS-KR-ACP-KS-DH-KR-ACP-KS-KR-ACP-KS-ACP-TE
Micromonas sp. RCC299	MicPKS2	107347		noniterative	predicted	trans-AT		Sasso et al. 2011, FEMS Microbiol. Rev. 36, 761-785; Worden et al. 2009, Science 324, 268-272	C?-A?-PCP2-KS-KR-ACP2-KS-DH-KR-ACP-KS-DH-KR-ACP-KS-DH-ER-KR-ACP-KS-DH-KR-ACP-KS-DH-KR-ACP-KS-DH-KR-ACP-KS-KR-ACP-KS-P-loop containing nucleoside triphosphate hydrolase
Micromonas sp. CCMP1545	MccPKS1	3144, 3145 (merged)		noniterative	predicted	trans-AT	In this study, we have merged two proteins encoded by adjacent co-directional genes so that 3145 forms the last module of 3144.	Worden et al. 2009, Science 324, 268-272	DH-KR-ACP-KS-DH-KR-ACP-KS-DH-MT-KR-ACP-KS-KR-ACP-KS-ACP-TE2
Micromonas sp. CCMP1545	MccPKS3	4954		noniterative	predicted	trans-AT		Worden et al. 2009, Science 324, 268-272	AMP-dep. synthetase/ligase-AMP-binding-ACP-KS-DH-KR-ACP-KS-DH-KR-ACP3-KS-DH-KR-ACP-KS-DH-KR-ACP-KS-ACP
Micromonas sp. CCMP1545	MccPKS4	4955		noniterative	predicted	trans-AT	In the current annotation, MccPKS4 and MccPKS5 are encoded by adjacent co-directional genes. In reality, these two genes might be a single gene.	Worden et al. 2009, Science 324, 268-272	ER-KR-ACP-KS-DH-KR-ACP-KS-DH-KR-ACP-KS-KR-ACP-KS-P-loop containing nucleoside triphosphate hydrolase
Micromonas sp. CCMP1545	MccPKS5	4956		noniterative	predicted	trans-AT	In the current annotation, MccPKS4 and MccPKS5 are encoded by adjacent co-directional genes. In reality, these two genes might be a single gene.	Worden et al. 2009, Science 324, 268-272	ACP-KS-DH-KR-ACP-KS-DH-KR-ACP-KS-DH-KR-ACP-KS-DH-KR-ACP-KS-KR-ACP-KS-ACP-C-A-ACP2-KS-DH-KR-ACP2-KS-DH-KR-ACP-KS-DH-KR-ACP-(KS-N-term)
Monoraphidium neglectum	MnePKS1		MNEG_0724	iterative	predicted	cis-AT		Bogen et al. 2013, Bioresour Technol 133, 622-626	KS-AT
Monoraphidium neglectum	MnePKS2		MNEG_1996	iterative	predicted	trans-AT		Bogen et al. 2013, Bioresour Technol 133, 622-626	DH-ER-KR-ACP-KS
Monoraphidium neglectum	MnePKS3		MNEG_1995	noniterative	predicted	trans-AT		Bogen et al. 2013, Bioresour Technol 133, 622-626	ER-KR-ACP-KS-DH-ER-KR-ACP-KS-KR-ACP-KS
Monoraphidium neglectum	MnePKS4		MNEG_5137	noniterative	predicted	trans-AT		Bogen et al. 2013, Bioresour Technol 133, 622-626	ER-KR-ACP-KS-DH-ER-KR-ACP-KS
Monoraphidium neglectum	MnePKS5		MNEG_5606	iterative	predicted	cis-AT		Bogen et al. 2013, Bioresour Technol 133, 622-626	KS-AT-DH
Monoraphidium neglectum	MnePKS6		MNEG_6809	iterative	predicted	cis-AT		Bogen et al. 2013, Bioresour Technol 133, 622-626	KS-AT-ClpP-like
Monoraphidium neglectum	MnePKS7		MNEG_8875	noniterative	predicted	trans-AT		Bogen et al. 2013, Bioresour Technol 133, 622-626	ACP3-KS-ER-KR-ACP-KS
Monoraphidium neglectum	MnePKS8		MNEG_9297	noniterative	predicted	trans-AT		Bogen et al. 2013, Bioresour Technol 133, 622-626	KS-DH-ER-KR-ACP-KS-ACP-TE
Nannochloropsis gaditana B-31	NgaPKS1		EWM29724	iterative	predicted	cis-AT		Carpinelli et al. 2014, Mol. Plant 7, 323-335	AMP-dep. synthetase/ligase-ACP-KS-AT
Nannochloropsis gaditana B-31	NgaPKS2		EWM24944	iterative	predicted	cis-AT		Carpinelli et al. 2014, Mol. Plant 7, 323-335	AMP-dep. synthetase/ligase-ACP-KS-AT-KR-ACP-C-(trimeric LpxA-like)3
Nannochloropsis oceanica CCMP1779	NocPKS1		NannoCCMP1779|289-mRNA-1	iterative	predicted	cis-AT		Vieler et al. 2012, PLoS Genet. 8, e1003064	KS-AT
Nannochloropsis oceanica CCMP1779	NocPKS2		NannoCCMP1779|1983-mRNA-1	iterative	predicted	cis-AT		Vieler et al. 2012, PLoS Genet. 8, e1003064	KS-AT-DH-ER-KR-ACP-NAD(P)-bind
Nannochloropsis oceanica CCMP1779	NocPKS3		NannoCCMP1779|2495-mRNA-1	iterative	predicted	cis-AT		Vieler et al. 2012, PLoS Genet. 8, e1003064	KS-AT-DH-ER-KR-ACP-NAD(P)-bind
Nannochloropsis oceanica CCMP1779	NocPKS4		NannoCCMP1779|3502-mRNA-1	iterative	predicted	cis-AT		Vieler et al. 2012, PLoS Genet. 8, e1003064	AMP-dep. synthetase/ligase-ACP-KS-AT
Ostreococcus lucimarinus	OluPKS1	119561		noniterative	predicted	trans-AT		Palenik et al. 2007, PNAS 104, 7705-7710	KS-KR-ACP-KS-KR-ACP-KS2-ACP
Ostreococcus lucimarinus	OluPKS2	29828		noniterative	predicted	trans-AT		Palenik et al. 2007, PNAS 104, 7705-7710	AMP-dep. synthetase/ligase-AMP binding-ACP-KS-KR-ACP-KS-KR-ACP-KS-KR-ACP2-KS-ACP
Ostreococcus lucimarinus	OluPKS3	30000		noniterative	predicted	trans-AT		Palenik et al. 2007, PNAS 104, 7705-7710; Sasso et al. 2011, FEMS Microbiol. Rev. 36, 761-785	ACP-KS-DH-KR-ACP-KS-DH-KR-ACP-KS-DH-KR-ACP-KS-KR-ACP-KS-KR-ACP-KS-ACP-C-KS-KR-ACP-KS-KR-ACP-KS-DH-KR-ACP-KS-ER-KR-ACP-KS-DH-KR-ACP-KS-DH-KR-ACP-KS-KR-ACP-KS-P-loop containing nucleoside triphosphate hydrolase
Ostreococcus tauri	OtaPKS1		Ot02g01210	noniterative	predicted	trans-AT		Derelle et al. 2006, PNAS 103, 11647-11652	(KS-C-term)-KR-ACP-KS-ACP-KS-DH-KR-ACP-KS-KR-ACP-KS-DH-KR-ACP-KS-DH-ER-KR-ACP-KS-KR-ACP-KS-KR-ACP-KS-P-loop containing nucleoside triphosphate hydrolase
Ostreococcus tauri	OtaPKS2		Ot02g00220	noniterative	predicted	trans-AT		Derelle et al. 2006, PNAS 103, 11647-11652	KR-ACP-KS-KR-ACP-KS-KR-ACP-KS-ACP-KS-ACP
Ostreococcus tauri	OtaPKS3		Ot02g00240	noniterative	predicted	trans-AT		Derelle et al. 2006, PNAS 103, 11647-11652	KR-ACP-KS3
Ostreococcus tauri	OtaPKS4		Ot02g00980	noniterative	predicted	trans-AT	originally annotated as type I FAS	Derelle et al. 2006, PNAS 103, 11647-11652	ACP-KS-ACP-KS-DH-KR-ACP-KS-KR-ACP-KS-KR
Ostreococcus tauri	OtaPKS5		Ot02g06640	noniterative	predicted	trans-AT		Derelle et al. 2006, PNAS 103, 11647-11652	AMP-dep. synthetase/ligase-AMP binding-KR-ACP-KS-DH-KR-ACP-KS-KR-ACP-KS-DH-KR-ACP-KS-KR-ACP-KS
Ostreococcus tauri	OtaPKS6		Ot02g07060	noniterative	predicted	trans-AT	originally annotated as type I FAS	Derelle et al. 2006, PNAS 103, 11647-11652	AMP-dep. synthetase/ligase-AMP binding-ACP-KS-ACP-KS-DH-KR-ACP-KS-KR-ACP2-KS-ACP
Volvox carteri	VcaPKS1	92400		noniterative	predicted	trans-AT	Here we did not use the latest version, but v.1 because in v.2 the sequence was truncated at th 5´ end of the gene (28 kb are missing in the updated version, which we think is a mistake).	Prochnik et al. 2010, Science 329, 223-226	AMP-dep. synthetase/ligase-AMP binding-ACP3-KS-DH-ER-KR-ACP-KS-DH-ER-KR-ACP2-KS-DH-ER-KR-ACP2-KS-DH-ER-KR-ACP2-KS-DH-ER-KR-ACP2-KS-KR-ACP-KS-DH-ER-KR-ACP-KS-DH-ER-KR-ACP-KS-DH-ER-KR-ACP-KS-ACP-KS-ACP-TE2
2. Type I PKSs from non-photosynthetic protists
Aplanochytrium kerguelense	AkePKS1	99436		iterative	predicted	cis-AT	domain order similar to PUFA/glycolipid synthases	NCBI BioProject Accession PRJNA183061	KS-AT-ACP5-KR-DH
Aurantiochytrium limacinum	AliPKS1	36775		iterative	predicted	cis-AT	domain order similar to PUFA/glycolipid synthases	NCBI BioProject Accession PRJNA68529	KS-AT-ACP2-KR-DH
Aurantiochytrium limacinum	AliPKS2	149118		noniterative	predicted	trans-AT		NCBI BioProject Accession PRJNA68529	ACP-KS-KR-ACP-KS-KR-ACP-KS-KR-ACP-KS-MT-KR-ACP-TE
Cryptosporidium parvum	CpaPKS1		AF405554	noniterative	experimental	cis-AT	function remains unclear	Zhu et al. 2002, Gene 298, 79-89	AMP-dep. synthetase/ligase-ACP-KS-ER-ACP-KS-DH-ER-KR-ACP-KS-AT-ACP-KS-ER-ACP-KS-KR-ACP-KS-ER-KR-ACP-KS-AT-ER-KR-ACP-Red
Monosiga brevicollis	MbrPKS1	13438		iterative	predicted	cis-AT		King et al. 2008, Nature 451, 783-788	KS-AT
Monosiga brevicollis	MbrPKS2	28930		noniterative	predicted	trans-AT		King et al. 2008, Nature 451, 783-788	ACP-KS-KR-ACP-KS-KR-ACP2
Schizochytrium aggregatum ATCC 28209	SagPKS1	34007		iterative?	predicted	trans-AT	In the phylogenetic tree (Fig. 3), this protein clusters with noniterative type I PKSs; therefore, SagPKS1 is perhaps a fragment of a larger, noniterative type I PKS.	NCBI BioProject Accession PRJNA183063	ACP-KS
Schizochytrium sp. ATCC 20888	SchPKS1		AF378327, AAK72879.2	iterative	experimental	cis-AT	PUFA synthase subunit A	Metz et al. 2001, Science 293, 290-293; Hauvermale et al. 2006, Lipids 41, 739-747	KS-AT-ACP9-KR-DH
Schizochytrium sp. ATCC 20888	SchPKS2		AF378328, AAK72880.2	iterative	experimental	cis-AT	PUFA synthase subunit B	Metz et al. 2001, Science 293, 290-293; Hauvermale et al. 2006, Lipids 41, 739-747	KS2-AT2-DH-Aldolase-type TIM barrel (IPR013785)
3. Type I PKSs from cyanobacteria
Crocosphaera watsonii	CwaPKS1		EHJ14213	iterative	predicted	cis-AT		Jenke-Kodama et al. 2005, Mol. Biol. Evol. 22, 2027-2039; Bench et al. 2011, Front. Microbiol. 2:261	KS-AT-DH
Gloeobacter violaceus	GviPKS1		BAC90789.1	iterative	predicted	cis-AT		Jenke-Kodama et al. 2005, Mol. Biol. Evol. 22, 2027-2039; Nakamura et al. 2003, DNA Res. 10, 137-145	KS-AT-ACP
Gloeobacter violaceus	GviPKS2		BAC89900.1	iterative	predicted	cis-AT		Jenke-Kodama et al. 2005, Mol. Biol. Evol. 22, 2027-2039; Nakamura et al. 2003, DNA Res. 10, 137-145	KS-AT-ACP
Gloeobacter violaceus	GviPKS3		BAC92167.1	iterative	predicted	cis-AT		Jenke-Kodama et al. 2005, Mol. Biol. Evol. 22, 2027-2039; Nakamura et al. 2003, DNA Res. 10, 137-145	Aldolase-type TIM barrel (IPR013785)-KS-AT-DH-ACP3-KR-DH
Microcystis aeruginosa PCC 7806	MaePKS1, McyD		AF183408	iterative	experimental	cis-AT	part of a larger gene cluster	Tillett et al. 2000, Chem. Biol. 7, 753-764; Dittmann et al. 2013, FEMS Microbiol. Rev. 37, 23-43	KS-AT-DH-MT-KR-ACP-KS-AT-DH-KR-ACP
Nostoc punctiforme PCC 73102 (=ATCC 29133)	NpuPKS1		ACC80699	iterative	predicted	cis-AT		Jenke-Kodama et al. 2005, Mol. Biol. Evol. 22, 2027-2039	KS-AT-DH-KR-ACP
Nostoc punctiforme PCC 73102 (=ATCC 29133)	NpuPKS2		ACC81628	iterative	predicted	cis-AT		Jenke-Kodama et al. 2005, Mol. Biol. Evol. 22, 2027-2039	KS-AT-KR-ACP
Nostoc punctiforme PCC 73102 (=ATCC 29133)	NpuPKS3		ACC80010.1	iterative	predicted	cis-AT	part of the gl1 gene cluster	Jenke-Kodama et al. 2005, Mol. Biol. Evol. 22, 2027-2039; Liaimer et al. 2011, Environ. Microbiol. Rep. 3, 550-558	KS-AT-ACP2-KR-DH
Nostoc punctiforme PCC 73102 (=ATCC 29133)	NpuPKS4, HglE		ACC78845.1	iterative	experimental	cis-AT	part of the hgl gene cluster involved in heterocyst glycolipid biosynthesis	Campbell et al. 1997, Arch. Microbiol. 167, 251-258; Jenke-Kodama et al. 2005, Mol. Biol. Evol. 22, 2027-2039; Shulse & Allen 2011, PLoS One 6, e20146	KS-AT-ACP2-NAD(P)-bind
4. Algal and cyanobacterial FabF homologs (type II fatty acid biosynthesis)
Chlamydomonas reinhardtii	Cre-FabF		Cre07.g335300.t1.2 (Phytozome 10)	iterative (type II)	predicted	(type II)	beta-ketoacyl-ACP synthase (elongation condensing enzyme in type II fatty acid biosynthesis)	Merchant et al. 2007, Science 318, 245-250	KS
Gloeobacter violaceus	Gvi-FabF		Q7NLN0	iterative (type II)	predicted	(type II)	beta-ketoacyl-ACP synthase (elongation condensing enzyme in type II fatty acid biosynthesis)	Nakamura et al. 2003, DNA Res. 10, 137-145	KS
Nostoc sp. PCC 7120	Nos-FabF		Q8YRV0	iterative (type II)	predicted	(type II)	beta-ketoacyl-ACP synthase (elongation condensing enzyme in type II fatty acid biosynthesis)	Kaneko et al. 2001, DNA Res. 8, 205-213	KS
Ostreococcus lucimarinus	Olu-FabF		35878	iterative (type II)	predicted	(type II)	beta-ketoacyl-ACP synthase (elongation condensing enzyme in type II fatty acid biosynthesis)	Palenik et al. 2007, PNAS 104, 7705-7710	KS

## Sheet: NRPS
Species	Name	JGI Protein ID	AccNo or LocusLink	Comments	References	Domains (prediction with InterProScan)
Aureococcus anophagefferens	AanNRPS1	70689			Gobler et al. 2011, PNAS 108, 4352-4357	PH-(C-A-PCP)3-NAD(P)-bind
Bigelowiella natans	BnaNRPS1	82242			Curtis et al. 2012, Nature 492, 59-65	(C-A-PCP)3-NAD(P)-bind
Chlorella variabilis	CvaNRPS1	144896			Blanc et al. 2010, Plant Cell 22, 2924	A-PCP-C-A-PCP-(trimeric LpxA-like)2
Coccomyxa subellipsoidea	CsuNRPS2	68188	PACid:27387732		Blanc et al. 2012, Genome Biol. 13:R39	A-PCP-C
Cyanophora paradoxa	CpaNRPS1			Gene incomplete at 5'-end	Price et al. 2012, Science 335, 843-847; Jürgen Steiner, personal communication	PCP-C-A-PCP-C-A-PCP-Red
Thalassiosira oceanica	TocNRPS1		p173		Lommer et al. 2014, Genome Biol 13, R66	A-PCP-C

## Sheet: Abbreviations
PKS	polyketide synthase
FAS	fatty acid synthase
PUFA	polyunsaturated fatty acid
KS	ketosynthase
AT	acyltransferase
DH	dehydratase
ER	enoylreductase
KR	ketoreductase
ACP	acyl carrier protein
MT	methyltransferase
TE	thioesterase
C	condensation domain
A	adenylation domain
PCP	peptidyl carrier protein
Red	reducing domain
HMG-CoA synthase	hydroxymethylglutaryl-coenzyme A synthase
PH	Pleckstrin homology domain
NAD(P)-bind	NAD(P)-binding domain
